# Supplementary material for: A Novel ssDNA Aptamer Targeting Carcinoembryonic Antigen: Selection and Characterization
Source: Biology (Basel). 2022 Oct 20;11(10):1540. doi: 10.3390/biology11101540 (PMC9598387; doi:10.3390/biology11101540)
Supplement: Supplementary file 1 [file biology-11-01540-s001.zip]

Archive with 1 entries (1 files):
- biology-1950278-supplementary.pdf
